# Supplementary material for: Genetic regulation of leaf morphology in own-rooted and grafted vines of an F1 rootstock population
Source: Front Plant Sci. 2025 Oct 23;16:1625453. doi: 10.3389/fpls.2025.1625453 (PMC12588919; doi:10.3389/fpls.2025.1625453)
Supplement: Supplementary file 2 [file Table1.xlsx]

## Sheet: Supplementary Table _1
Supplementary Table 1. Leaf sampling schedule and details for own-rooted and grafted vines in 2021 and 2022
Year	Genotype type	Number of Vines Sampled	Date(s) of Sampling	Daylength (hours)	Leaf Positions Sampled
2021	Own-rooted	135	August 15,16	14	Apical, middle, basal
2021	Grafted	139	August 15,16	14	Apical, middle, basal
2021	Own-rooted	135	September 5,6	13	Apical, middle, basal
2021	Grafted	139	September 5,6	13	Apical, middle, basal
2022	Own-rooted	135	August 15,16	14	Apical, middle, basal
2022	Grafted	71	August 15,16	14	Apical, middle, basal
2022	Own-rooted	135	September 5,6	13	Apical, middle, basal
2022	Grafted	71	September 5,6	13	Apical, middle, basal

## Sheet: Supplementary Table 2. Kruskal-
Supplementary Table 2. Kruskal-Wallis analysis of leaf shape and size traits across daylengths for own rooted and grafted vines in 2021 and 2022.
Year		Size		Shape
	Leaf position	own-rooted	Grafted	own-rooted	grafted
2021	Apical	***	***	NS	*
	Middle	***	***	NS	*
	Basal	***	NS	NS	NS
2022	Apical	***	***	NS	NS
	Middle	***	***	*	*
	Basal	***	**	NS	NS
Statistical significance of differences in leaf size and shape traits between own-rooted and grafted rootstock presentations under the different daylengths is determined by the Kruskal-Wallis test. "NS" indicates not significant,"***" denotes a p-value of less than 0.001, "**" signifies a p-value less than 0.01, and "*" indicates a p-value less than 0.05.

## Sheet: Supplementary Table_3
Supplementary Table 3. Kruskal-Wallis statistics comparing traits across own-rooted and grafted presentation.
Traits	chi-squared	p- value
mid_vein_length	0.08	0.76
prox_vein_length	0.12	0.72
dist_vein_length	0.22	0.63
xvii_vein_length	0.009	0.92
total_area	1.34	0.24
blade_area	0.22	0.63
vein_area	0.13	0.71
mid_vein_area	0.08	0.76
prox_vein_area	0.1	0.74
dist_vein_area	1.4	0.23
veins_to_blade	0.04	0.83
prox_to_dist	2.73	0.09
prox_to_mid	6.35	0.01
dist_to_mid	0.11	0.73
xvii_to_mid	3.49	0.06
petiolar_sinus_to_area	228.76	<2.2e-16
The p-value less than 0.05 (bold) indicates that the trait is significantly different across presentation types.

## Sheet: Supplementary Table_4
Supplementary Table 4. Chromosome summary of the F1_Vruprip_rhAmpSeq
Chromosome	Number of markers	Genetic length (cM)	Average Space (cM)	Maximum Gap (cM)		Spearman’s rank correlation
					Coverage %
1	64	103.8	1.6	15.2	98.5	0.99995
2	29	71.7	2.6	13.4	88.9	1
3	48	91.6	1.9	14.1	94.3	0.99997
4	44	84	2	7.6	98.9	0.99996
5	69	98.9	1.5	13.1	98.2	0.99995
6	40	76	1.9	11.7	96.1	0.99995
7	52	87.1	1.7	7.5	92.1	0.99997
8	59	99.6	1.7	9.7	98	1
9	47	77.3	1.7	17	97.1	0.99996
10	42	91.2	2.2	10.7	96.3	1
11	36	69.5	2	12.4	92.7	0.99999
12	53	88.4	1.7	14.6	98.9	1
13	66	111.2	1.7	11.5	98.9	0.99992
14	90	154.4	1.7	33.3	98.7	0.99998
15	43	71.1	1.7	6.7	97.4	1
16	45	83.3	1.9	9.7	98.7	0.99993
17	43	83.2	2	17.5	85.4	0.99992
18	51	98.4	2	9.1	97.3	1
19	41	101.1	2.5	15.4	98.9	0.99996
Overall	962	1741.8	1.8	33.3	96.1

## Sheet: Supplementary Table_5
Supplementary Table 5. Leaf size related trait quantitative trait loci (QTL) for own-rooted vines.
Year	Day length	Trait Abbreviation	Description	Ampelographic OIV designation	Leaf position	LG	Peak LOD	Peak Position (cM)	95% Bayesian interval (cM)	Peak marker	95% Bayesian interval Mb	Percent variance explained (%)
2021	14	prox_vein_length	Length (L4) from midpoint of P1 and P2 to P15	OIV 603	middle	1	3.749	23.981	9.387007-38.11802	rh1_5782424	rh1_3325315-rh1_6875844	NA
2021	14	dist_vein_length	Length (L2) from midpoint of P2 and P3 to P18	OIV 602	middle	14	3.79	53.872	20.60002-82.848028	rh14_5687927	rh14_4941220-rh14_7777740	12.127
2021	14	xvii_vein_length	Length (L3) from P2 to P17		middle	1	3.851	23.981	9.387007-38.11802	rh1_5782424	rh1_3325315-rh1_6875844	12.309
2021	14	total_area	polygon area defined by landmarks outlining leaf boundary		basal	19	4.021	4.249	0-20.666004	rh19_472320	rh19_197793-rh19_984249	12.817
2021	14	blade_area	difference between total leaf area and vein area	OIV 065	basal	19	4.023	4.249	0-20.666004	rh19_472320	rh19_197793-rh19_984249	12.824
2021	14	prox_vein_area	polygon area defined by proximal vein landmarks		basal	19	5.101	4.249	0-20.666004	rh19_472320	rh19_197793-rh19_984249	15.972
2021	13	mid_vein_length	Length (L1) from midpoint of P3 and P4 to P21	OIV 601	basal	14	3.667	20.6	8.440013-90.57403	rh14_4941220	rh14_3303300-rh14_10135191	11.842
2021	13	dist_vein_length	Length (L2) from midpoint of P2 and P3 to P18	OIV 602	middle	7	4.597	45.882	34.682027-54.216035	rh7_18835505	rh7_11956846-rh7_20103260	14.613
2021	13	xvii_vein_length	XVII vein length		basal	14	3.559	128.373	114.690055-138.62107	rh14_24366988	rh14_20859566-rh14_25568672	11.513
2021	13	vein_area	sum of middle, proximal and distal vein area		basal	14	3.405	82.848	7.304012-138.62107	rh14_7777740	rh14_3099967-rh14_25568672	NA
2021	13	dist_vein_area	polygon area defined by distal vein landmarks		basal	14	3.69	82.848	67.994027-138.62107	rh14_7777740	rh14_7174167-rh14_25568672	NA
2022	14	dist_vein_length	Length (L2) from midpoint of P2 and P3 to P18	OIV 602	basal	8	5.283	83.397	71.796043-88.148051	rh8_19687962	rh8_16390041-rh8_20316557	16.603
2022	14	dist_vein_area	polygon area defined by distal vein landmarks		basal	7	3.82	32.968	27.109021-50.857033	rh7_10498469	rh7_8252505-rh7_19299297	12.302
2022	14	dist_vein_area	polygon area defined by distal vein landmarks		middle	8	3.592	4.478	0-14.427003	rh8_301480	rh8_222721-rh8_1222997	NA
2022	13	prox_vein_length	Length (L4) from midpoint of P1 and P2 to P15	OIV 603	basal	10	3.468	80.48	73.723032-87.112037	rh10_16851267	rh10_15747189-rh10_19677254	NA
2022	13	dist_vein_length	Length (L2) from midpoint of P2 and P3 to P18	OIV 602	basal	19	4.157	101.078	95.304038-101.07804	rh19_24632229	rh19_24285394-rh19_24632229	13.312
2022	13	total_area	polygon area defined by landmarks outlining leaf boundary		apical	14	4.226	53.872	20.60002-55.142025	rh14_5687927	rh14_4941220-rh14_6365842	NA
2022	13	blade_area	difference between total leaf area and vein area	OIV 065	apical	14	4.122	53.872	20.60002-55.142025	rh14_5687927	rh14_4941220-rh14_6365842	NA
2022	13	vein_area	sum of middle, proximal and distal vein area		apical	14	4.261	53.872	20.60002-55.142025	rh14_5687927	rh14_4941220-rh14_6365842	NA
2022	13	prox_vein_area	polygon area defined by proximal vein landmarks		apical	14	4.828	53.872	20.60002-54.577024	rh14_5687927	rh14_4941220-rh14_6208302	NA
2022	13	prox_vein_area	polygon area defined by proximal vein landmarks		basal	19	4.389	96.369	95.304038-101.07804	rh19_24344947	rh19_24285394-rh19_24632229	14.001
chr, chromosome; LOD,likelihood ratio comparing the hypothesis of a QTL at a position versus that of no QTL at with pof 0.05 (bold) or p0.10, Peak position in cM, 95% Bayesian interval (cM), the peak marker (_# indicates Mb position in Vitis vinifera ‘PN40024 12X.v2), % variation is the percent variation explained by each QTL; NA indicates non-parametric analysis.

## Sheet: Supplementary Table _6
Supplementary Table 6. Leaf size related trait quantitative trait loci (QTL) for grafted vines.
Year	Daylength	Trait Abbreviation	Description	Ampelographic OIV designation	Leaf position	LG	Peak LOD	Peak Position (cM)	95% Bayesian interval (cM)	Peak marker	95% Bayesian interval	Percent variance explained (%)
2021	14	prox_vein_length	Length (L4) from midpoint of P1 and P2 to P15	OIV 603	middle	2	4.4735	68.622	59.897023-71.666028	rh2_17347640	rh2_14464718-rh2_18557687	13.775
2021	14	total_area	polygon area defined by landmarks outlining leaf boundary		middle	2	5.56781	68.622	59.897023-71.666028	rh2_17347640	rh2_14464718-rh2_18557687	16.8451
2021	14	prox_vein_area	polygon area defined by proximal vein landmarks		middle	2	5.89146	68.622	59.897023-71.666028	rh2_17347640	rh2_14464718-rh2_18557687	17.732
2021	14	vein_area	sum of middle, proximal and distal vein area		middle	2	4.52284	68.622	59.897023-71.666028	rh2_17347640	rh2_14464718-rh2_18557687	13.9158
2021	14	blade_area	difference between total leaf area and vein area	OIV 065	middle	2	5.59114	68.622	59.897023-71.666028	rh2_17347640	rh2_14464718-rh2_18557687	16.9094
2021	13	mid_vein_length	Length (L1) from midpoint of P3 and P4 to P21	OIV 601	apical	5	4.53001	9.757	0-28.543014	rh5_1508886	rh5_196931-rh5_4356188	14.0299
2021	13	total_area	polygon area defined by landmarks outlining leaf boundary		apical	5	4.27325	10.109	0-28.543014	rh5_2193315	rh5_196931-rh5_4356188	13.2901
2021	13	prox_vein_area	polygon area defined by proximal vein landmarks		apical	5	4.20462	10.109	0-28.543014	rh5_2193315	rh5_196931-rh5_4356188	13.0913
2021	13	mid_vein_area	polygon area defined by middle vein landmarks		apical	5	4.14736	10.109	0-28.543014	rh5_2193315	rh5_196931-rh5_4356188	12.925
2021	13	vein_area	sum of middle, proximal and distal vein area		apical	5	4.41996	10.109	0-28.543014	rh5_2193315	rh5_196931-rh5_4356188	13.7136
2021	13	blade_area	difference between total leaf area and vein area	OIV 065	apical	5	4.25468	10.109	0-28.543014	rh5_2193315	rh5_196931-rh5_4356188	13.2363
2021	13	prox_vein_length	Length (L4) from midpoint of P1 and P2 to P15	OIV 603	apical	5	3.8087	10.109	0-28.543014	rh5_2193315	rh5_196931-rh5_4356188	11.9354
2021	13	dist_vein_area	polygon area defined by distal vein landmarks		apical	5	4.3082	14.748	0-28.543014	rh5_3398262	rh5_196931-rh5_4356188	13.3911
2021	13	mid_vein_area	polygon area defined by middle vein landmarks		basal	8	3.32487	60.849	32.843018-71.796043	rh8_14638681	rh8_9266897-rh8_16390041	NA
2021	13	prox_vein_length	Length (L4) from midpoint of P1 and P2 to P15	OIV 603	middle	11	3.96247	2.668	0-9.027006	rh11_1985173	rh11_1117973-rh11_3112858	12.3861
2021	13	mid_vein_length	Length (L1) from midpoint of P3 and P4 to P21	OIV 601	middle	11	3.55095	2.668	0-18.38001	rh11_1985173	rh11_1117973-rh11_4738446	NA
2021	13	vein_area	sum of middle, proximal and distal vein area		middle	11	3.94659	9.02701	0-13.704008	rh11_3112858	rh11_1117973-rh11_3938527	NA
2021	13	prox_vein_length	Length (L4) from midpoint of P1 and P2 to P15	OIV 603	middle	15	3.9406	37.469	21.660013-44.515023	rh15_13822901	rh15_9863712-rh15_15468122	12.3222
2021	13	xvii_vein_length	Length (L3) from P2 to P17		apical	16	3.75674	16.218	6.990005-38.429027	rh16_1341063	rh16_1148011-rh16_15708354	11.7826
2021	13	mid_vein_length	Length (L1) from midpoint of P3 and P4 to P21	OIV 601	apical	16	4.32187	18.561	6.990005-34.436025	rh16_2376878	rh16_1148011-rh16_14056705	13.4306
2021	13	total_area	polygon area defined by landmarks outlining leaf boundary		apical	16	4.2724	23.97	6.990005-33.371024	rh16_5479328	rh16_1148011-rh16_13500169	13.2876
2021	13	blade_area	difference between total leaf area and vein area	OIV 065	apical	16	4.29584	23.97	6.990005-33.371024	rh16_5479328	rh16_1148011-rh16_13500169	13.3554
2021	13	prox_vein_length	Length (L4) from midpoint of P1 and P2 to P15	OIV 603	apical	16	5.03681	23.97	6.990005-26.72702	rh16_5479328	rh16_1148011-rh16_9592553	15.4716
2022	14	prox_vein_area	polygon area defined by proximal vein landmarks		apical	10	4.85522	27.5	4.690002-51.50503	rh10_5150628	rh10_4847719-rh10_8422060	27.3427
2022	14	dist_vein_area	polygon area defined by distal vein landmarks		apical	10	3.90505	27.5	5.096005-42.360015	rh10_5150628	rh10_2469486-rh10_8422060	22.6559
2022	13	prox_vein_length	Length (L4) from midpoint of P1 and P2 to P15	OIV 603	basal	12	3.66609	0	0-12.276003	rh12_5638	rh12_5638-rh12_1266582	21.163
2022	13	xvii_vein_length	Length (L3) from P2 to P17		basal	12	4.08456	0	0-12.276003	rh12_5638	rh12_5638-rh12_1266582	23.2741
chr, chromosome; LOD, likelihood ratio comparing the hypothesis of a QTL at a position versus that of no QTL at with pof 0.05 (bold) or p0.10, Peak position in cM, 95% Bayesian interval (cM), the peak marker (_# indicates Mb position in Vitis vinifera ‘PN40024 12X.v2), % variation is the percent variation explained by each QTL; NA indicates non-parametric analysis.

## Sheet: Supplementary Table_7
Supplementary Table 7. Leaf shape related trait quantitative trait loci (QTL) for own-rooted and grafted presentations of F1 rootstock population.
Year	Daylength	Trait Abbreviation	Description	Ampelographic OIV designation	Leaf position	LG	Peak LOD	Peak Position (cM)	95% Bayesian interval (cM)	Peak marker	95% Bayesian interval	Percent variance explained (%)
Own rooted
2021	14	veins_to_blade	log of ratio (vein area / blade area)		middle	3	4.24794	29.624	9.818004-41.996031	rh3_4315306	rh3_736742-rh3_6650857	13.4897
2021	14	petiolar_sinus_to_leaf_area	ratio ( petiolar sinus length (L5) / total area of leaf )		middle	1	4.33255	23.981	9.387007-38.11802	rh1_5782424	rh1_3325315-rh1_6875844	NA
2021	13	prox_to_mid	ratio (L4 /L1)	OIV 603/ OIV 601	basal	19	6.58638	29.351	26.50101-30.766014	rh19_3058726	rh19_2366639-rh19_3532026	20.2564
2021	13	dist_to_mid	ratio (L2 /L1)	OIV 602/ OIV 601	middle	7	4.41202	45.882	34.682027-55.786036	rh7_18835505	rh7_11956846-rh7_20394121	NA
2021	13	petiolar_sinus_to_leaf_area	ratio ( petiolar sinus length (L5) / total area of leaf )		middle	1	5.32516	45.139	41.039022-62.139029	rh1_9063579	rh1_7567870-rh1_10197542	16.724
2022	14	veins_to_blade	log of ratio (vein area / blade area)		middle	14	3.80591	153.923	7.304012-154.416089	rh14_28947831	rh14_3099967-rh14_30126656	12.2605
2022	14	dist_to_mid	ratio (L2 /L1)	OIV 602/ OIV 601	apical	7	3.55533	34.682	29.387023-54.216035	rh7_11956846	rh7_9942517-rh7_20103260	NA
2022	14	dist_to_mid	ratio (L2 /L1)	OIV 602/ OIV 601	basal	8	4.15093	83.397	67.548042-88.148051	rh8_19687962	rh8_16282470-rh8_20316557	13.2947
2022	13	veins_to_blade	log of ratio (vein area / blade area)		basal	9	4.01375	39.791	31.88102-50.421035	rh9_8899256	rh9_5920608-rh9_14029478	12.8849
2022	13	dist_to_mid	ratio (L2 /L1)	OIV 602/ OIV 601	middle	10	3.76902	73.723	68.001031-91.170041	rh10_15747189	rh10_15601492-rh10_23054800	NA
Grafted
2021	14	xvii_to_mid	ratio (L3 /L1)		apical	5	3.6524	15.453	0-28.543014	rh5_3885586	rh5_196931-rh5_4356188	NA
2021	14	petiolar_sinus_to_leaf_area	ratio ( petiolar sinus length (L5) / total area of leaf )		middle	2	3.90905	68.622	39.536017-71.666028	rh2_17347640	rh2_8433331-rh2_18557687	12.1474
2021	13	veins_to_blade	log of ratio (vein area / blade area)		apical	16	4.54602	23.97	6.990005-33.371024	rh16_5479328	rh16_1148011-rh16_13500169	NA
2021	13	xvii_to_mid	ratio (L3 /L1)		apical	19	19.6319	95.304	94.597037-95.304038	rh19_24285394	rh19_23614226-rh19_24285394	48.0627
2022	13	petiolar_sinus_to_leaf_area	ratio ( petiolar sinus length (L5) / total area of leaf )		middle	4	3.63564	16.432	14.207009-27.185017	rh4_3661349	rh4_3237352-rh4_7003711	21.0072
chr, chromosome; LOD, likelihood ratio comparing the hypothesis of a QTL at a position versus that of no QTL at with pof 0.05 (bold) or p 0.10, Peak position in cM, 95% Bayesian interval (cM), the peak marker (_# indicates Mb position in Vitis vinifera ‘PN40024 12X.v2), % variation is the percent variation explained by each QTL; NA indicates non-parametric analysis.

## Sheet: Supplementary Table _8
Supplementary Table 8. Significant pathways underlying loci 700 kb upstream and downstream of hotspots with identical peak markers in either ownrooted or grafted presentation. Pathways significant at permutation value of 0.05 and 0.10 (gray shading).
Peak marker	Significant Pathway	genes in loci	# genes associated with pathway	Fisher's Exact Test	permuted p-value	Gene ID
rh14_5687927 Own-rooted	vv60082GNAT	2	34	0.0003119	0.006	VIT_14s0030g01410	VIT_14s0030g01430
	vv60030GeBP	1	7	0.005736	0.016	VIT_14s0030g01600		GLABRA1 ENHANCER BINDING PROTEIN (GeBP) transcription factor family regulates plant growth and development, including leaf primordia development. GeBPs also play a role in plant responses to abiotic stresses, such as heavy metals and cytokinins.
	vv44146Peroxisome	3	92	4.52e-05	0.001	VIT_14s0030g00830	VIT_14s0030g00950	VIT_14s0030g00910
	vv34627R_proteins_from_Plant-pathogen_interaction	6	466	1.052e-06	0	VIT_14s0030g01200	VIT_14s0030g01210	VIT_14s0030g00840	VIT_14s0030g00960	VIT_14s0030g00990	VIT_14s0030g01050
	vv23020RNA_polymerase	2	94	0.002197	0.019	VIT_14s0030g00980	VIT_14s0030g01100
	vv23008Ribosome_biogenesis_in_Eukaryotes	2	139	0.004659	0.036	VIT_14s0030g01390	VIT_14s0030g01270
	vv10920Sulfur_metabolism	7	41	3.908e-15	0	VIT_14s0030g01480	VIT_14s0030g01560	VVTU20118_s_at	VIT_14s0030g01540	VIT_14s0030g01520	VIT_14s0030g01550	VIT_14s0030g01490
	vv10450Selenoamino_acid_metabolism	7	75	1.983e-13	0	VIT_14s0030g01490	VIT_14s0030g01550	VIT_14s0030g01520	VIT_14s0030g01540	VIT_14s0030g01560	VVTU20118_s_at	VIT_14s0030g01480
	vv10350Tyrosine_metabolism	2	163	0.006319	0.037	VIT_14s0030g01030	VIT_14s0030g00920
	vv10272Cysteine_metabolism	7	77	2.36e-13	0	VIT_14s0030g01540	VIT_14s0030g00920	VIT_14s0030g01490	VIT_14s0030g01520	VIT_14s0030g01480	VIT_14s0030g01560	VVTU20118_s_at
	vv10071Fatty_acid_metabolism	3	108	7.187e-05	0.001	VIT_14s0030g01030	VIT_14s0030g00920	VIT_14s0030g01590
Peak marker	Significant Pathway	genes in loci	# genes associated with pathway	Fisher's Exact Test	permuted p-value	Gene ID
rh19_472320 Own-rooted	vv60080Other_zf	2	37	0.0003663	0.004	VIT_19s0014g00390	VIT_19s0014g00860
	vv60073Orphans_zf-b_box	1	14	0.01073	0.038	VIT_19s0014g00350
	vv60028FHA	1	22	0.01641	0.046	VIT_19s0014g00010		Forkhead-associated (FHA) domain-containing proteins are important for plant growth and development. Transcription factors (TFs) regulate gene expression, which can lead to changes in leaf development.
	vv60010BES1	3	8	5.618e-08	0	VIT_19s0014g00900	VIT_19s0014g00880	VIT_19s0014g00870		BES1, which stands for "Brassinosteroid Insensitive 1-EMS Suppressor 1", is a key plant transcription factor primarily involved in regulating leaf growth and development by responding to the plant hormone brassinosteroid (BR), essentially acting as a master switch for many genes involved in cell elongation and expansion within the leaf tissue; meaning when BR levels are high, BES1 is activated an…
	vv50111Tethering_factors	2	114	0.003184	0.034	VIT_19s0014g00550	VIT_19s0014g01020
	vv30005Brassinosteroids_signaling	2	60	0.0009251	0.005	VIT_19s0014g00900	VIT_19s0014g00870
	vv23060Protein_export	2	62	0.0009854	0.009	VIT_19s0014g01020	VIT_19s0014g00120
	vv23030DNA_replication	2	68	0.001177	0.01	VIT_19s0014g00950	VIT_19s0014g00990
	vv11030Glycan_structures-biosynthesis1	2	99	0.002427	0.029	VIT_19s0014g00560	VIT_19s0014g00720
	vv10905Brassinosteroid_biosynthesis	1	20	0.01499	0.045	VIT_19s0014g00080
	vv10900Terpenoid_biosynthesis	3	189	0.0003615	0.01	GSVIVT00027843001	VIT_19s0014g01060	VIT_19s0014g01070
	vv10100Biosynthesis_of_steroids	2	148	0.005254	0.036	VIT_19s0014g00070	VIT_19s0014g01060
	vv50132Primary_active_transporter_cat_A5_to_A8	2	203	0.009591	0.073	VIT_19s0014g01020
	vv23430Mismatch_repair	1	48	0.03464	0.096	VIT_19s0014g00990
	vv23410Base_excision_repair	1	31	0.02275	0.071	VIT_19s0014g00990
	vv10760Nicotinate_and_nicotinamide_metabolism	1	27	0.01994	0.063	VIT_19s0014g00330	VIT_19s0014g00120
	vv10196Photosynthesis_antenna_proteins	1	37	0.02696	0.068	VIT_19s0014g00160
Peak marker	Significant Pathway	genes in loci	# genes associated with pathway	Fisher's Exact Test	permuted p-value	Gene ID
rh2_17347640 Grafted	vv60028FHA	1	22	0.01464	0.041	VIT_00s0533g00020		Forkhead-associated (FHA) domain-containing proteins are important for plant growth and development. Transcription factors (TFs) regulate gene expression, which can lead to changes in leaf development.
	vv60010BES1	1	10	0.00703	0.021	VIT_02s0087g00430		BES1, which stands for "Brassinosteroid Insensitive 1-EMS Suppressor 1", is a key plant transcription factor primarily involved in regulating leaf growth and development by responding to the plant hormone brassinosteroid (BR), essentially acting as a master switch for many genes involved in cell elongation and expansion within the leaf tissue; meaning when BR levels are high, BES1 is activated an…
	vv50123Porters_cat_18_to_29	4	221	1.316e-05	0	VIT_02s0033g01320	GSVIVT01022799001	VIT_02s0033g01370	VIT_02s0033g01310
	vv50108Accessory_factors_involved_in_transport	2	169	0.005414	0.049	VIT_02s0033g01300	VIT_02s0087g00100
	vv30001ABA_signaling	2	165	0.005171	0.038	VIT_02s0033g01400	VIT_02s0033g01380
	vv10500Starch_and_sucrose_metabolism	4	369	9.401e-05	0.005	VIT_02s0087g00030	VIT_02s0087g00430	VIT_02s0087g00060	VIT_02s0087g00050
	vv10400Phenylalanine_tyrosine_and_tryptophan_biosynthesis	4	155	3.344e-06	0	VIT_02s0087g00370	VIT_02s0087g00450	VIT_02s0087g00470	VIT_00s0591g00020
	vv10052Galactose_metabolism	3	173	0.0001988	0.003	VIT_02s0087g00060	VIT_02s0087g00050	VIT_02s0087g00030
	vv60062Trihelix	1	36	0.02346	0.08	VIT_02s0087g00140
	vv23440Homologous_recombination	1	50	0.03219	0.087	VIT_02s0087g00070
Peak marker	Significant Pathway	genes in loci	# genes associated with pathway	Fisher's Exact Test	permuted p-value	Gene ID
rh5_2193315 Grafted	vv60020CAMTA	1	7	0.008516	0.016	VIT_05s0020g00630		Calmodulin-binding Transcription Activator", is a plant transcription factor that plays a crucial role in regulating various cellular processes within a leaf, particularly in response to environmental stresses like cold, drought, and pathogen attacks, by controlling the expression of specific genes depending on calcium signaling levels within the leaf cell.
	vv50132Primary_active_transporter_cat_A5_to_A8	3	202	0.001402	0.021	VIT_05s0020g00020	VIT_05s0020g00570	VIT_05s0077g00580
	vv23060Protein_export	2	62	0.002166	0.012	VIT_05s0020g00020	VIT_05s0020g00570
	vv10520Nucleotide_sugars_metabolism	4	68	1.137e-06	0	VIT_05s0020g00530	VIT_05s0020g00540	VIT_05s0020g00520	VIT_05s0020g00500
	vv10052Galactose_metabolism	3	173	0.0009045	0.021	VIT_05s0020g00330	VIT_05s0077g00430	VIT_05s0077g00510
	vv60055SBP	1	22	0.02429	0.085	VIT_05s0020g00700		SQUAMOSA promoter binding proteins (SBPs) form a major family of plant-specific transcription factors related to flower development.
	vv60004ARF	1	28	0.03053	0.091	VIT_05s0020g00190		transcription factors that control plant growth, development, and environmental stress responses. They are a family of proteins that bind to auxin response elements (AuxREs) in genes.
	vv52010ABC_transporters	3	281	0.003527	0.058	VIT_05s0020g00900	VIT_05s0020g00890	VIT_05s0020g00680
	vv40006Cell_wall	4	514	0.002304	0.093	VIT_05s0020g00420	VIT_05s0020g00920	VIT_05s0020g00800	VIT_05s0020g01110
	vv30003Auxin_signaling	3	307	0.004503	0.076	VIT_05s0077g00220	VIT_05s0020g00190	VIT_05s0020g01070
	vv10680Methane_metabolism	2	131	0.008996	0.068	VIT_05s0020g00590	VIT_05s0020g00600
	vv10252Alanine_and_aspartate_metabolism	2	115	0.007031	0.07	VIT_05s0020g00380	VIT_05s0020g00760
Peak marker	Significant Pathway	genes in loci	# genes associated with pathway	Fisher's Exact Test	permuted p-value	Gene ID
rh16_5479328 Grafted	vv60056SET_PCG	2	62	0.0001581	0.002	VIT_16s0013g00310	VIT_16s0013g00650		family of transcription factors that primarily function to repress gene expression, playing a crucial role in regulating leaf development by controlling which genes are active during different stages of leaf growth and patterning, often by influencing the epigenetic marks on DNA to maintain a specific cell fate.
	vv60018C3H	1	92	0.02676	0.069	VIT_16s0013g00870
	vv50113Thylakoid_targeting_pathway	1	70	0.02049	0.065	VIT_16s0013g00590
	vv44146Peroxisome	1	94	0.02733	0.083	VIT_16s0013g00260
	vv44110Cell_cycle	2	353	0.004693	0.036	VIT_16s0013g00630	VIT_16s0013g00280
	vv23015mRNA_surveillance_pathway	1	134	0.03863	0.115	VIT_16s0013g00610
	vv10710Carbon_fixation	1	181	0.05175	0.15	VIT_16s0013g00330
	vv10300Lysine_biosynthesis	2	83	0.000279	0.001	VIT_16s0013g00310	VIT_16s0013g00650

## Sheet: Supplementary Table_9
Supplementary Table 9. PN40024 genes underlying loci 700 kb upstream and downstream of QTL peak markers for the 5 QTL hotspots in own-rooted (2) and grafted presentation (3).
Peak Marker rh14_568792
V3 name	V1 Name	Function	Brief Name	VitisNet Pathway
Vitvi14g00352	VIT_14s0030g00760	No hit
Vitvi14g00355
Vitvi14g00356
Vitvi14g02606	VIT_14s0030g00820	No hit
Vitvi14g02607	VIT_14s0030g00830	SOD Cu/Zn superoxide dismutase	K04565	vv44146Peroxisome
Vitvi14g02608	VIT_14s0030g00840	R protein disease resistance protein	RPROT	vv34627R_proteins_from_Plant-pathogen_interaction
Vitvi14g02609	VIT_14s0030g00850	Transducin family protein / WD-40 repeat
Vitvi14g02610	VIT_14s0030g00860	No hit
Vitvi14g02611	VIT_14s0030g00870	CC-NBS-LRR class
Vitvi14g02612
Vitvi14g00357	VIT_14s0030g00880	No hit
Vitvi14g00358	VIT_14s0030g00890	No hit
Vitvi14g02613	VIT_14s0030g00900	MRP-like ABC transporter MRP6	MRP6	vv52010ABC_transporters
Vitvi14g00359	VIT_14s0030g00910	SOD Cu/Zn superoxide dismutase	K04565	vv44146Peroxisome
Vitvi14g02614	VIT_14s0030g00920	Alcohol dehydrogenase	E1_1_1_1	vv10010Glycolysis vv10071Fatty_acid_metabolism vv10350Tyrosine_metabolism
Vitvi14g02615	VIT_14s0030g00930	Laccase	E1_10_3_2	vv11000Single_reactions vv50109Incompletely_characterized_transport_systems
Vitvi14g00360
Vitvi14g00361
Vitvi14g02616	VIT_14s0030g00950	SOD Cu/Zn superoxide dismutase	K04565	vv44146Peroxisome
Vitvi14g02617	VIT_14s0030g00960	R protein MLA10	K13475	vv34627R_proteins_from_Plant-pathogen_interaction
Vitvi14g00362	VIT_14s0030g00970	Oxidoreductase, zinc-binding dehydrogenase family
Vitvi14g02618	VIT_14s0030g00980	DNA-directed RNA polymerase III subunit C25	K03022	vv23020RNA_polymerase
Vitvi14g00363	VIT_14s0030g00990	R protein disease resistance protein	RPROT	vv34627R_proteins_from_Plant-pathogen_interaction
Vitvi14g02619	VIT_14s0030g01000	No hit
Vitvi14g00364
Vitvi14g02620	VIT_14s0030g01020	No hit
Vitvi14g00365
Vitvi14g02621	VIT_14s0030g01030	Alcohol dehydrogenase	E1_1_1_1	vv10010Glycolysis vv10071Fatty_acid_metabolism vv10350Tyrosine_metabolism
Vitvi14g02622	VIT_14s0030g01040	No hit
Vitvi14g00366	VIT_14s0030g01050	R protein disease resistance protein	RPROT	vv34627R_proteins_from_Plant-pathogen_interaction
Vitvi14g02623	GSVIVT00031053001	HAT dimerisation domain-containing protein
Vitvi14g02624	VIT_14s0030g01060	No hit
Vitvi14g02625	VIT_14s0030g01070	No hit
Vitvi14g00367
Vitvi14g00368
Vitvi14g02626	VIT_14s0030g01080	No hit
Vitvi14g00369	VIT_14s0030g01090	Quinone oxidoreductase	K03956	vv10190Oxidative_phosphorylation vv50134Primary_active_transporter_cat_D1
Vitvi14g02627	VIT_14s0030g01100	DNA-directed RNA polymerase III subunit C25	K03022	vv23020RNA_polymerase
Vitvi14g02628	VIT_14s0030g01110	No hit
Vitvi14g00370	VIT_14s0030g01120	AarF domain containing kinase ATATH8	K08869
Vitvi14g00372	VIT_14s0030g01130	Defective in exine formation protein (DEX1)
Vitvi14g02629
Vitvi14g00373
Vitvi14g02630	VIT_14s0030g01150	No hit
Vitvi14g00374	VIT_14s0030g01170	CC-NBS-LRR class
Vitvi14g02631
Vitvi14g00375
Vitvi14g02632
Vitvi14g00376	VIT_14s0030g01180	No hit
Vitvi14g02633	VIT_14s0030g01200	R protein disease resistance protein	RPROT	vv34627R_proteins_from_Plant-pathogen_interaction
Vitvi14g00377	VIT_14s0030g01210	R protein disease resistance protein	RPROT	vv34627R_proteins_from_Plant-pathogen_interaction
Vitvi14g02634	VIT_14s0030g01220	No hit
Vitvi14g00378	VIT_14s0030g01230	No hit
Vitvi14g00379
Vitvi14g00380	VIT_14s0030g01240	Transport inhibitor response 1 protein	TIR1	vv30003Auxin_signaling
Vitvi14g00381	VIT_14s0030g01250	HASTY	K14289	vv23013RNA_transport vv30009Flower_development
Vitvi14g00382	VIT_14s0030g01260	CRK1 protein
Vitvi14g00383	VIT_14s0030g01270	Nucleolar protein 56	K14564	vv23008Ribosome_biogenesis_in_Eukaryotes
Vitvi14g00384
Vitvi14g00385
Vitvi14g00386	VIT_14s0030g01280	Double-stranded RNA-binding (DsRBD) domain-containing protein
Vitvi14g02635	VIT_14s0030g01290	No hit
Vitvi14g00387	VIT_14s0030g01300	Unknown
Vitvi14g02636	VIT_14s0030g01310	No hit
Vitvi14g02637
Vitvi14g02638	VIT_14s0030g01320	No hit
Vitvi14g02639	VIT_14s0030g01330	No hit
Vitvi14g00388	VIT_14s0030g01340	Beta-ketoacyl-CoA synthase	E2_3_1_41	vv10061Fatty_acid_biosynthesis
Vitvi14g00389	VIT_14s0030g01350	WD-repeat protein 48	WDR48	vv50133Primary_active_transporter_cat_A9_to_A18
Vitvi14g00390
Vitvi14g00391	VIT_14s0030g01360	Kinesin motor protein	KMOTOR	vv44810Regulation_of_actin_cytoskeleton
Vitvi14g00392	VIT_14s0030g01370	Methyltransferase type 12
Vitvi14g00393
Vitvi14g00394	VIT_14s0030g01380	Ribosomal protein S8 40S	K02994	vv23010Ribosome
Vitvi14g00395	VIT_14s0030g01390	Ribosome biogenesis protein Bms1	K14569	vv23008Ribosome_biogenesis_in_Eukaryotes
Vitvi14g00396	VIT_14s0030g01400	Unknown protein
Vitvi14g02640	VIT_14s0030g01410	GCN5 N-acetyltransferase (GNAT)	GCN5_28	vv60082GNAT
Vitvi14g02641	VIT_14s0030g01420	GCN5 N-acetyltransferase (GNAT)	E2_3_1_x
Vitvi14g02642
Vitvi14g02643	VIT_14s0030g01430	GCN5 N-acetyltransferase (GNAT)	GCN5_27	vv60082GNAT
Vitvi14g00397	VIT_14s0030g01440	EDR1 (Enhanced disease resistance 1)
Vitvi14g00398	VIT_14s0030g01450	Glyoxal oxidase
Vitvi14g00399
Vitvi14g00400	VIT_14s0030g01470	Late embryogenesis abundant protein D-34 (LEA D-34)
Vitvi14g02644	VIT_14s0030g01480	Cysteine synthase	E2_5_1_47	vv10272Cysteine_metabolism vv10450Selenoamino_acid_metabolism vv10920Sulfur_metabolism
Vitvi14g02645	VIT_14s0030g01490	Cysteine synthase	E2_5_1_47	vv10272Cysteine_metabolism vv10450Selenoamino_acid_metabolism vv10920Sulfur_metabolism
Vitvi14g00401	VIT_14s0030g01500	SF21
Vitvi14g02646
Vitvi14g02647	VIT_14s0030g01520	Cysteine synthase [Vitis pseudoreticulata]	E2_5_1_47	vv10272Cysteine_metabolism vv10450Selenoamino_acid_metabolism vv10920Sulfur_metabolism
Vitvi14g00402	VIT_14s0030g01530	SF21
Vitvi14g00403	GSVIVT00031106001	HAT dimerisation domain-containing protein
Vitvi14g00404	VIT_14s0030g01540	Cysteine synthase	E2_5_1_47	vv10272Cysteine_metabolism vv10450Selenoamino_acid_metabolism vv10920Sulfur_metabolism
Vitvi14g00405	VIT_14s0030g01550	Cysteine synthase 7, cytosolic	E2_5_1_47	vv10272Cysteine_metabolism vv10450Selenoamino_acid_metabolism vv10920Sulfur_metabolism
Vitvi14g00406	VIT_14s0030g01560	Cysteine synthase	E2_5_1_47	vv10272Cysteine_metabolism vv10450Selenoamino_acid_metabolism vv10920Sulfur_metabolism
Vitvi14g00407	VVTU20118_s_at	Cysteine synthase	E2_5_1_47	vv10272Cysteine_metabolism vv10450Selenoamino_acid_metabolism vv10920Sulfur_metabolism
Vitvi14g00409	VIT_14s0030g01580	AIN1 (ACC insensitive 1) 5'-3' exoribonuclease (XRN4)	EIN5	vv23018RNA_degradation vv30008Ethylene_signaling
Vitvi14g00410	VIT_14s0030g01590	Rubredoxin	C00340	vv10071Fatty_acid_metabolism
Vitvi14g00411
Vitvi14g00412	VIT_14s0030g01600	DNA-binding storekeeper protein	STOREKEEPER_5	vv60030GeBP
Vitvi14g00413	VIT_14s0030g01610	Cytidine/deoxycytidylate deaminase	E3_5_4_5	vv10240Pyrimidine_metabolism
rh19_472320
V3 name	V1 Name	Function	Brief Name	VitisNet Pathway
Vitvi19g00001	VIT_19s0014g00010	forkhead-associated domain-containing protein	FHADOM_8	vv60028FHA
Vitvi19g00002	VIT_19s0014g00020	ATP-dependent Clp protease ATP-binding subunit (ClpA)	K03694	vv50109Incompletely_characterized_transport_systems
Vitvi19g00003	VIT_19s0014g00030	FRIGIDA protein	FRIGIDA	vv30009Flower_development
Vitvi19g00005	VIT_19s0014g00070	Solanesyl diphosphate synthase	E2_5_1_11	vv10100Biosynthesis_of_steroids
Vitvi19g00006	GSVIVT00027947001	No hit
Vitvi19g00007	VIT_19s0014g00080	Steroid 5alpha-reductase	K09591	vv10905Brassinosteroid_biosynthesis
Vitvi19g00008	VIT_19s0014g00090	Glucan endo-1,3-beta-glucosidase 4 precursor	E3_2_1_39	vv10500Starch_and_sucrose_metabolism
Vitvi19g00009	VIT_19s0014g00100	Chalcone isomerase 3	E5_5_1_6	vv10941Flavonoid_biosynthesis
Vitvi19g00010	VIT_19s0014g00110	Protein kinase
Vitvi19g00011
Vitvi19g00012	VIT_19s0014g00120	Signal peptidase I	K09647	vv23060Protein_export vv50132Primary_active_transporter_cat_A5_to_A8
Vitvi19g00013	VIT_19s0014g00140	Transcription factor related
Vitvi19g00014	VIT_19s0014g00150	Purine permease 11 PUP11	PUP11	vv50122Porters_cat_7_to_17
Vitvi19g01793	VIT_19s0014g00160	LHCII type I CAB-1	K08912	vv10196Photosynthesis_antenna_proteins vv50105Transport_electron_carriers vv50113Thylakoid_targeting_pathway
Vitvi19g00015	VIT_19s0014g00170	Peptide methionine sulfoxide reductase msrB	E1_8_4_12	vv10240Pyrimidine_metabolism
Vitvi19g00016	VIT_19s0014g00180	Ribokinase	E2_7_1_15	vv10030Pentose_phosphate
Vitvi19g00017	VIT_19s0014g00190	Unknown
Vitvi19g00018
Vitvi19g01794	VIT_19s0014g00210	Ubiquitin-specific protease 23 (UBP23)
Vitvi19g00019
Vitvi19g00020	VIT_19s0014g00220	MAPK (MPK19)
Vitvi19g00021	VIT_19s0014g00230	PHD finger transcription factor	PHDFG_26	vv60048PHD
Vitvi19g00022
Vitvi19g01795
Vitvi19g01796
Vitvi19g01797	VIT_19s0014g00250	Bile acid:sodium symporter	K03453	vv50123Porters_cat_18_to_29
Vitvi19g00023	VIT_19s0014g00260	Protein kinase PKN/PRK1
Vitvi19g01798	VIT_19s0014g00270	Unknown protein
Vitvi19g00024	VIT_19s0014g00280	Nodulin MtN3 family
Vitvi19g00025	VIT_19s0014g00290	UDP-glucose 4,6-dehydratase	E4_2_1_76	vv10520Nucleotide_sugars_metabolism
Vitvi19g00026	VIT_19s0014g00300	Alpha,alpha-trehalose-phosphate synthase	E2_4_1_15	vv10500Starch_and_sucrose_metabolism
Vitvi19g00027	VIT_19s0014g00310	MADS-box agamous-like 66	AGL66_3	vv60042MADS
Vitvi19g00028	VIT_19s0014g00320	Transposon protein
Vitvi19g00029	VIT_19s0014g00330	NAD(H) kinase 3	E2_7_1_23	vv10760Nicotinate_and_nicotinamide_metabolism
Vitvi19g00030	VIT_19s0014g00340	Zinc finger (C3HC4-type ring finger)	ZFC3HC4_97	vv60078Other_zf-C3HC4
Vitvi19g00031	VIT_19s0014g00350	Zinc finger (B-box type)	ZFBBOX_3	vv60073Orphans_zf-b_box
Vitvi19g00034	VIT_19s0014g00360	Root initiation defective 3 RID3
Vitvi19g01799	VIT_19s0014g00370	No hit
Vitvi19g00035	VIT_19s0014g00380	Integral membrane protein
Vitvi19g00036	VIT_19s0014g00390	Nuclear transcription factor, X-box binding 1	NFXL1_1	vv60080Other_zf
Vitvi19g00037
Vitvi19g00038	VIT_19s0014g00400	Ribosomal protein L13	K02871	vv23010Ribosome
Vitvi19g01800	VIT_19s0014g00410	PMR5 (powdery mildew resistant 5)
Vitvi19g00039	VIT_19s0014g00420	Unknown protein
Vitvi19g00040	VIT_19s0014g00440	PMR5 (powdery mildew resistant 5)
Vitvi19g00041	VIT_19s0014g00450	PMR5 (powdery mildew resistant 5)
Vitvi19g00042	VIT_19s0014g00460	PMR5 (powdery mildew resistant 5)
Vitvi19g01801	VIT_19s0014g00470	RKF1 (receptor-like kinase in flowers 1)
Vitvi19g01802	VIT_19s0014g00480	LRR receptor-like serine/threonine-protein kinase
Vitvi19g01803	VIT_19s0014g00490	Receptor kinase 2
Vitvi19g01804	VIT_19s0014g00500	Receptor kinase 2
Vitvi19g01805	VIT_19s0014g00510	Receptor kinase 2
Vitvi19g01806	VIT_19s0014g00520	RKF1 (receptor-like kinase in flowers 1)
Vitvi19g01807	VIT_19s0014g00530	Receptor kinase 2
Vitvi19g01808	VIT_19s0014g00540	No hit
Vitvi19g00043	VIT_19s0014g00550	Vacuolar sorting-associated protein (Vps27)	VPS27	vv50111Tethering_factors
Vitvi19g00044
Vitvi19g00045	VIT_19s0014g00560	Exostosin	K02366	vv11030Glycan_structures-biosynthesis1
Vitvi19g00046
Vitvi19g01809	VIT_19s0014g00570	Disease resistance protein RFL1
Vitvi19g00047
Vitvi19g00048	VIT_19s0014g00580	Disease resistance protein (NBS-LRR class)
Vitvi19g00049	VIT_19s0014g00600	BED finger-nbs-lrr resistance protein [Populus trichocarpa]
Vitvi19g00051	VIT_19s0014g00620	Receptor kinase 2
Vitvi19g01810	VIT_19s0014g00630	No hit
Vitvi19g01811
Vitvi19g01812	VIT_19s0014g00650	No hit
Vitvi19g01813
Vitvi19g01814
Vitvi19g01815	VIT_19s0014g00670	LRR receptor-like serine/threonine-protein kinase
Vitvi19g00052	VIT_19s0014g00680	RKF1 (receptor-like kinase in flowers 1)
Vitvi19g01816
Vitvi19g00054
Vitvi19g01817	VIT_19s0014g00700	Leucine-rich repeat protein kinase
Vitvi19g01818	VIT_19s0014g00720	UDP-N-acetylglucosamine--peptide N-acetylglucosaminyltransferase	E2_4_1_41	vv11030Glycan_structures-biosynthesis1
Vitvi19g01819	VIT_19s0014g00730	No hit
Vitvi19g01820	VIT_19s0014g00750	Leucine-rich repeat protein kinase
Vitvi19g00055	VIT_19s0014g00760	Unknown
Vitvi19g01821	VIT_19s0014g00770	No hit
Vitvi19g01822	VIT_19s0014g00780	RKF1 (receptor-like kinase in flowers 1)
Vitvi19g01823	VIT_19s0014g00800	No hit
Vitvi19g00056
Vitvi19g01824	VIT_19s0014g00810	RKF1 (receptor-like kinase in flowers 1)
Vitvi19g01825	VIT_19s0014g00820	No hit
Vitvi19g01826	VIT_19s0014g00830	RKF1 (receptor-like kinase in flowers 1)
Vitvi19g00057
Vitvi19g00058	VIT_19s0014g00840	Unknown protein
Vitvi19g00059	VIT_19s0014g00850	Unknown protein
Vitvi19g00060	VIT_19s0014g00860	Zinc finger (FYVE type)	ZFFYVE_3	vv60080Other_zf
Vitvi19g00061	VIT_19s0014g00870	Brassinosteroid Signaling positive regulator (BZR1)	BZR1_3	vv30005Brassinosteroids_signaling vv60010BES1
Vitvi19g00062
Vitvi19g01827
Vitvi19g00063	VIT_19s0014g00880	Seven in absentia SINA5	K08742_1	vv24120Ubiquitin_mediated_proteolysis vv60010BES1
Vitvi19g00064	VIT_19s0014g00900	Brassinosteroid Signaling positive regulator (BZR1)	BZR1_4	vv30005Brassinosteroids_signaling vv60010BES1
Vitvi19g01828	VIT_19s0014g00910	No hit
Vitvi19g00065	VIT_19s0014g00920	R protein MLA10	K13475	vv34627R_proteins_from_Plant-pathogen_interaction
Vitvi19g00066	VIT_19s0014g00930	Unknown protein
Vitvi19g00067
Vitvi19g00068	VIT_19s0014g00940	Serine/threonine Protein kinase BNK1
Vitvi19g00069	VIT_19s0014g00950	DNA polymerase I	K02335	vv23030DNA_replication
Vitvi19g00070	VIT_19s0014g00960	Spg1p (septum-promoting GTPase)
Vitvi19g00071	VIT_19s0014g00970	Unknown protein
Vitvi19g00072
Vitvi19g00073	VIT_19s0014g00980	Gamma-glutamyl hydrolase precursor	E3_4_19_9	vv10790Folate_biosynthesis
Vitvi19g00074	VIT_19s0014g00990	DNA polymerase delta subunit 3	K03504	vv23030DNA_replication vv23410Base_excision_repair vv23420Nucleotide_excision_repair vv23430Mismatch_repair vv23440Homologous_recombination
Vitvi19g01829	VIT_19s0014g01000	Ubiquitin domain containing 1
Vitvi19g00075	VIT_19s0014g01010	NHL repeat-containing protein
Vitvi19g00076	VIT_19s0014g01020	Protein transport protein Sec61 subunit alpha	K10956	vv23060Protein_export vv24141Protein_processing_in_endoplasmic_reticulum vv44145Phagosome vv50111Tethering_factors vv50132Primary_active_transporter_cat_A5_to_A8
Vitvi19g00077
Vitvi19g00078
Vitvi19g01830	VIT_19s0014g01040	No hit
Vitvi19g00079
Vitvi19g00080
Vitvi19g00081	GSVIVT00027843001	(-)-germacrene D synthase	E4_2_3_22	vv10900Terpenoid_biosynthesis
Vitvi19g00082	VIT_19s0014g01060	Sesquiterpene synthase	E2_5_1_21	vv10100Biosynthesis_of_steroids vv10900Terpenoid_biosynthesis
Vitvi19g00083
Vitvi19g00084	VIT_19s0014g01070	Germacrene D synthase	E4_2_3_22	vv10900Terpenoid_biosynthesis
Vitvi19g00085
Vitvi19g00086	GSVIVT00027838001	S-receptor kinase
rh2_17347640
V3 name	V1 Name	Function	Brief Name	VitisNet Pathway
Vitvi02g01152	VIT_02s0033g01160	Unknown protein
Vitvi02g01153	VIT_02s0033g01170	Replication protein RPA 70kDa subunit
Vitvi02g01154	VIT_02s0033g01190	Unknown protein
Vitvi02g01155
Vitvi02g01156
Vitvi02g01157
Vitvi02g01634	VIT_02s0033g01200	No hit
Vitvi02g01158	VIT_02s0033g01210	Cyclops
Vitvi02g01821
Vitvi02g01159
Vitvi02g01160	VIT_02s0033g01220	No hit
Vitvi02g01161	VIT_02s0033g01240	Pentatricopeptide (PPR) repeat-containing
Vitvi02g01635	VIT_02s0033g01250	No hit
Vitvi02g01636
Vitvi02g01637	VIT_02s0033g01260	No hit
Vitvi02g01638
Vitvi02g01639
Vitvi02g01822
Vitvi02g01162	VIT_02s0033g01270	Pentatricopeptide (PPR) repeat-containing protein
Vitvi02g01163	VIT_02s0033g01300	Ankyrin repeat	K10380	vv50108Accessory_factors_involved_in_transport
Vitvi02g01164	VIT_02s0033g01310	Amino acid permease	AAPREL	vv50123Porters_cat_18_to_29
Vitvi02g01165
Vitvi02g01166	GSVIVT01022799001	Amino acid permease	AAPREL	vv50123Porters_cat_18_to_29
Vitvi02g01812	VIT_00s0533g00010	Unknown protein
Vitvi02g01811	VIT_00s0533g00020	Zeaxanthin epoxidase, chloroplast precursor	E1_14_13_90_2	vv10906Carotenoid_biosynthesis vv60028FHA
Vitvi02g01167	VIT_02s0033g01320	Amino acid permease	AAPREL	vv50123Porters_cat_18_to_29
Vitvi02g01810	VIT_00s0533g00030	Transferase
Vitvi02g01809	VIT_00s0533g00040	Cytotoxin precursor (Leucocidin)
Vitvi02g01168
Vitvi02g01808	VIT_00s0533g00050	Extensin	EXTENSIN	vv40006Cell_wall
Vitvi02g01169
Vitvi02g01807
Vitvi02g01170
Vitvi02g01171	VIT_02s0033g01330	Acyl-CoA binding protein
Vitvi02g01172	VIT_02s0033g01340	Unknown protein
Vitvi02g01173	VIT_02s0033g01350	Unknown protein
Vitvi02g01174
Vitvi02g01175
Vitvi02g01176
Vitvi02g01177	VIT_02s0033g01360	forminy 2 domain-containing protein	FH2	vv44810Regulation_of_actin_cytoskeleton
Vitvi02g01179	VIT_02s0033g01370	Sodium:solute symporter family protein	SSF	vv50123Porters_cat_18_to_29
Vitvi02g01180	GSVIVT00003174001	Pentatricopeptide (PPR) repeat-containing
Vitvi02g01182	VIT_02s0033g01380	Alternative oxidase 1D	AOX1D	vv30001ABA_signaling
Vitvi02g01640	VIT_02s0033g01390	unknown
Vitvi02g01715
Vitvi02g01714	GSVIVT00012223001	DNA-binding protein
Vitvi02g01183	VIT_02s0033g01400	Alternative oxidase 1a, (AOX1A)	AOX1A	vv30001ABA_signaling
Vitvi02g01713	VIT_00s0551g00010	3-isopropylmalate dehydratase, small subunit	E4_2_1_33	vv10290Valine_leucine_and_isoleucine_biosynthesis
Vitvi02g01712	VIT_00s0551g00020	Ribosomal protein L15e	K02877	vv23010Ribosome
Vitvi02g01711	VIT_00s0551g00030	Protein transport protein Sec61 subunit alpha	K10956	vv23060Protein_export vv24141Protein_processing_in_endoplasmic_reticulum vv44145Phagosome vv50111Tethering_factors vv50132Primary_active_transporter_cat_A5_to_A8
Vitvi02g01710	VIT_00s0551g00040	DNA-directed RNA polymerase III subunit C34	K03025	vv23020RNA_polymerase
Vitvi02g01709	VIT_00s0551g00050	MSH4 (MUTS-like protein 4)	K08740
Vitvi02g01184
Vitvi02g01185
Vitvi02g01641
Vitvi02g01186
Vitvi02g01642	VIT_02s0087g00010	Dynamin-2B	E3_6_5_5
Vitvi02g01643	GSVIVT00007636001	FAR1-related sequence 5	FRS5_4	vv60071Orphans_far-red
Vitvi02g01644	VIT_02s0087g00020	No hit
Vitvi02g01645
Vitvi02g01646
Vitvi02g01187	VIT_02s0087g00030	Alpha-glucosidase	E3_2_1_20	vv10052Galactose_metabolism vv10500Starch_and_sucrose_metabolism
Vitvi02g01647
Vitvi02g01189	VIT_02s0087g00050	Alpha-glucosidase	E3_2_1_20	vv10052Galactose_metabolism vv10500Starch_and_sucrose_metabolism
Vitvi02g01190	VIT_02s0087g00060	Alpha-glucosidase	E3_2_1_20	vv10052Galactose_metabolism vv10500Starch_and_sucrose_metabolism
Vitvi02g01191	VIT_02s0087g00070	ATP-dependent DNA helicase recQ	K10901	vv23440Homologous_recombination vv50122Porters_cat_7_to_17
Vitvi02g01192	VIT_02s0087g00080	Pentatricopeptide (PPR) repeat-containing protein
Vitvi02g01648	VIT_02s0087g00090	F-box family protein
Vitvi02g01193	VIT_02s0087g00100	Ankyrin repeat family	K10380	vv50108Accessory_factors_involved_in_transport
Vitvi02g01196
Vitvi02g01197
Vitvi02g01198	GSVIVT00007627001	RNase H domain-containing protein	K01163
Vitvi02g01199
Vitvi02g01201	VIT_02s0087g00130	Unknown protein
Vitvi02g01203	VIT_02s0087g00140	Transcription factor	TRIHELIXDOM_10	vv60062Trihelix
Vitvi02g01649	VIT_02s0087g00150	No hit
Vitvi02g01650	VIT_02s0087g00160	Unknown
Vitvi02g01204	VIT_02s0087g00170	Leucine-rich repeat transmembrane protein kinase
Vitvi02g01205	VIT_02s0087g00180	Spermidine/putrescine transport system	K02055	vv52010ABC_transporters
Vitvi02g01206	VIT_02s0087g00190	SH3 domain-containing protein 2	SH3P2	vv50110Protein_coat
Vitvi02g01207	VIT_02s0087g00200	Aspartic proteinase nepenthesin-1 precursor	E3_4_23_12
Vitvi02g01208	VIT_02s0087g00210	Constitutive disease resistance 1
Vitvi02g01209	VIT_02s0087g00220	Constitutive disease resistance 1
Vitvi02g01651	VIT_02s0087g00230	Constitutive disease resistance 1
Vitvi02g01652
Vitvi02g01210	VIT_02s0087g00240	Unknown protein
Vitvi02g01653	VIT_02s0087g00250	No hit
Vitvi02g01211	VIT_02s0087g00260	RPD1 (root primordium defective 1)
Vitvi02g01213
Vitvi02g01214	VIT_02s0087g00270	Avr9/Cf-9-induced kinase
Vitvi02g01215	VIT_02s0087g00280	Glycosyl transferase family 1 protein
Vitvi02g01216
Vitvi02g01217
Vitvi02g01218
Vitvi02g01654
Vitvi02g01752
Vitvi02g01655
Vitvi02g01656
Vitvi02g01657	VIT_02s0087g00300	No hit
Vitvi02g01751	VIT_00s0591g00010	DNA excision repair protein ERCC-4	K10848	vv23420Nucleotide_excision_repair
Vitvi02g01658
Vitvi02g01219
Vitvi02g01659
Vitvi02g01750	VIT_00s0591g00020	3-deoxy-D-arabino-heptulosonate 7-phosphate synthase	E2_5_1_54	vv10400Phenylalanine_tyrosine_and_tryptophan_biosynthesis
Vitvi02g01660	VIT_02s0087g00310	No hit
Vitvi02g01220	VIT_02s0087g00320	Glycosyl transferase family 1 protein
Vitvi02g01221
Vitvi02g01222	VIT_02s0087g00330	Glycosyl transferase family 1 protein
Vitvi02g01224	VIT_02s0087g00340	NFD4 (nuclear fusion defective 4)
Vitvi02g01225	VIT_02s0087g00350	No hit
Vitvi02g01227	VIT_02s0087g00370	Anthranilate N-hydroxycinnamoyl/benzoyltransferase	E2_3_1_144	vv10400Phenylalanine_tyrosine_and_tryptophan_biosynthesis
Vitvi02g01661	VIT_02s0087g00380	no hit
Vitvi02g01228	VIT_02s0087g00390	Endonuclease	E3_1_30_x
Vitvi02g01229
Vitvi02g01230	VIT_02s0087g00400	Pectinacetylesterase	PAE	vv40006Cell_wall
Vitvi02g01662	VIT_02s0087g00410	Unknown protein
Vitvi02g01231	VIT_02s0087g00420	Zinc finger (C3HC4-type ring finger)	ZFC3HC4_14	vv60078Other_zf-C3HC4
Vitvi02g01232	VIT_02s0087g00430	Beta-amylase 8	E3_2_1_2_BMY2_2	vv10500Starch_and_sucrose_metabolism vv60010BES1
Vitvi02g01233	VIT_02s0087g00450	Anthranilate phosphoribosyltransferase	E2_4_2_18	vv10400Phenylalanine_tyrosine_and_tryptophan_biosynthesis
Vitvi02g01234
Vitvi02g01235	VIT_02s0087g00460	Oxidoreductase, 2OG-Fe(II) oxygenase
Vitvi02g01236
Vitvi02g01237
Vitvi02g01238
Vitvi02g01239	VIT_02s0087g00470	Anthraniloyal-CoA: methanol anthraniloyal transferase	AMAT	vv10400Phenylalanine_tyrosine_and_tryptophan_biosynthesis
Vitvi02g01240
Vitvi02g01241	VIT_02s0087g00490	10-deacetylbaccatin III 10-O-acetyltransferase	E2_3_1_167	vv10904Diterpenoid_biosynthesis
Vitvi02g01242
Vitvi02g01243
Vitvi02g01244	VIT_02s0087g00500	MAP kinase 9
Vitvi02g01245
Vitvi02g01246	VIT_02s0087g00510	O-acetyltransferase	E2_3_1_x
Vitvi02g01806	VIT_00s0616g00010	Glycerol-3-phosphate permease	G3PP	vv50121Porters_cat_1_to_6
rh5_2193315
V3 name	V1 Name	Function	Brief Name	VitisNet Pathway
Vitvi05g00154	VIT_05s0077g00610	Desiccation protein PCC13-62 precursor
Vitvi05g00155
Vitvi05g00156	VIT_05s0077g00600	Pentatricopeptide (PPR) repeat-containing protein
Vitvi05g00157	VIT_05s0077g00590	Ribosomal protein S6, 30S RFC3 (regulator of fatty-acid composition 3)	K02990	vv23010Ribosome
Vitvi05g00158	VIT_05s0077g00580	DnaJ homolog, subfamily C, member 14	K09534	vv50132Primary_active_transporter_cat_A5_to_A8
Vitvi05g00159	VIT_05s0077g00570	F-box domain containing protein
Vitvi05g00160	VIT_05s0077g00560	Serine carboxypeptidase S10
Vitvi05g00161	VIT_05s0077g00550	SFR2 (sensitive TO FREEZING 2)
Vitvi05g00162	VIT_05s0077g00540	No hit
Vitvi05g00163	VIT_05s0077g00520	Gibberellin 2-oxidase	E1_14_11_13	vv10904Diterpenoid_biosynthesis
Vitvi05g00164	VIT_05s0077g00510	Beta-fructofuranosidase	E3_2_1_26	vv10052Galactose_metabolism vv10500Starch_and_sucrose_metabolism
Vitvi05g00166	VIT_05s0077g00500	Myb domain protein 108	MYB108	vv60044MYB
Vitvi05g00167	VIT_05s0077g00470	UPL6 (ubiquitin protein LIGASE 6)	K10589	vv24120Ubiquitin_mediated_proteolysis vv50110Protein_coat
Vitvi05g00168	VIT_05s0077g00460	Zinc knuckle	ZFC2HC
Vitvi05g00169	VIT_05s0077g00450	Ribosomal protein S1 30S	K02945	vv23010Ribosome
Vitvi05g00170	VIT_05s0077g00430	Galactinol synthase	E2_4_1_123	vv10052Galactose_metabolism
Vitvi05g01792	VIT_05s0077g00420	Unknown protein
Vitvi05g01793	VIT_05s0077g00410	Pop3 peptide
Vitvi05g00171	VIT_05s0077g00370	Heat stable protein 1 HS1
Vitvi05g01794
Vitvi05g01795	VIT_05s0077g00360	No hit
Vitvi05g01796	VIT_05s0077g00350	Unknown protein
Vitvi05g01797	VIT_05s0077g00300	Unknown protein
Vitvi05g01798
Vitvi05g01799	VIT_05s0077g00290	DNA replication protein
Vitvi05g00172
Vitvi05g00173
Vitvi05g00174	VIT_05s0077g00250	Unknown protein
Vitvi05g01800
Vitvi05g00175	VIT_05s0077g00240	No hit
Vitvi05g00176	VIT_05s0077g00230	Tubulin alpha 4	K07374	vv44145Phagosome vv44810Regulation_of_actin_cytoskeleton
Vitvi05g01801	VIT_05s0077g00220	Expansin A4	EXPA4	vv30003Auxin_signaling
Vitvi05g01802	VIT_05s0077g00210	Unknown protein
Vitvi05g00177	VIT_05s0077g00200	Unknown protein
Vitvi05g01803	VIT_05s0077g00190	Sodium-inducible calcium-binding protein (ACP1)	ACP1	vv50123Porters_cat_18_to_29
Vitvi05g01804
Vitvi05g01805	VIT_05s0077g00170	Heat stable protein 1 HS1
Vitvi05g01806	VIT_05s0077g00160	Unknown
Vitvi05g01807	VIT_05s0077g00150	Unknown
Vitvi05g01808	VIT_05s0077g00120	DNA replication protein
Vitvi05g00178
Vitvi05g00179
Vitvi05g01809	VIT_05s0077g00090	No hit
Vitvi05g00180	VIT_05s0077g00080	Unknown protein
Vitvi05g01810	VIT_05s0077g00070	No hit
Vitvi05g00181	VIT_05s0077g00050	Peroxiredoxin	E1_11_1_15
Vitvi05g01811	VIT_05s0077g00040	No hit
Vitvi05g00182	VIT_05s0077g00010	Protein transporter	PROTTRUNK	vv50109Incompletely_characterized_transport_systems
Vitvi05g01812	VIT_05s0020g00020	Signal recognition particle subunit 19 SRP19	K03105	vv23060Protein_export vv50132Primary_active_transporter_cat_A5_to_A8
Vitvi05g00183	VIT_05s0020g00030	WD-40 repeat
Vitvi05g00186	VIT_05s0020g00040	Unknown protein
Vitvi05g01813	VIT_05s0020g00050	No hit
Vitvi05g01814	VIT_05s0020g00060	Unknown
Vitvi05g00188	VIT_05s0020g00070	No hit
Vitvi05g01815
Vitvi05g01816	VIT_05s0020g00080	Unknown
Vitvi05g00189
Vitvi05g00190	VIT_05s0020g00100	RAN GTPASE-activating protein 1	K14319_1	vv50112Nuclear_pore_complex
Vitvi05g00191	VIT_05s0020g00120	Zinc knuckle	ZFC2HC
Vitvi05g01817	VIT_05s0020g00130	Unknown protein
Vitvi05g00193
Vitvi05g01818	VIT_05s0020g00150	No hit
Vitvi05g00194	VIT_05s0020g00170	Zinc knuckle	ZFC2HC
Vitvi05g00195	VIT_05s0020g00180	No hit
Vitvi05g00196	VIT_05s0020g00190	Auxin response factor 2	ARF2_6	vv30003Auxin_signaling vv60004ARF
Vitvi05g01819	VIT_05s0020g00200	No hit
Vitvi05g01820	VIT_05s0020g00210	No hit
Vitvi05g00197	VIT_05s0020g00220	F-box family protein
Vitvi05g00198	VIT_05s0020g00230	No hit
Vitvi05g01821
Vitvi05g00199
Vitvi05g00200
Vitvi05g00201
Vitvi05g00202
Vitvi05g00203	VIT_05s0020g00250	Zinc knuckle	ZFC2HC
Vitvi05g01822	VIT_05s0020g00260	Unknown protein
Vitvi05g01823	VIT_05s0020g00270	No hit
Vitvi05g01824	VIT_05s0020g00290	Zinc knuckle	ZFC2HC
Vitvi05g01825	VIT_05s0020g00310	Zinc knuckle	ZFC2HC
Vitvi05g01826
Vitvi05g01827	VIT_05s0020g00320	Ubiquitin-protein ligase E3 C	K10589	vv24120Ubiquitin_mediated_proteolysis
Vitvi05g00204	VIT_05s0020g00330	Galactinol synthase	E2_4_1_123	vv10052Galactose_metabolism
Vitvi05g01828	VIT_05s0020g00340	Unknown protein
Vitvi05g00205	VIT_05s0020g00350	Chloroplast envelope membrane protein	CEMA	vv50109Incompletely_characterized_transport_systems
Vitvi05g00206	VIT_05s0020g00360	Bucentaur or craniofacial development (BCNT)
Vitvi05g01829	VIT_05s0020g00370	No hit
Vitvi05g00207	VIT_05s0020g00380	Dihydrolipoyl dehydrogenase	E1_8_1_4	vv10010Glycolysis vv10020Citrate_cycle vv10252Alanine_and_aspartate_metabolism vv10260Glycine_serine_and_threonine_metabolism vv10620Pyruvate_metabolism
Vitvi05g00208	VIT_05s0020g00390	Unknown protein
Vitvi05g00209	VIT_05s0020g00400	Galactosyltransferase family protein	E2_4_x_x
Vitvi05g00210	VIT_05s0020g00410	C2 domain-containing protein
Vitvi05g00211
Vitvi05g00212	VIT_05s0020g00420	Polygalacturonase GH28	E3_2_1_15	vv40006Cell_wall
Vitvi05g00213	VIT_05s0020g00430	Unknown protein
Vitvi05g00214	VIT_05s0020g00440	Boron transporter-like protein 1	BOR1	vv50124Porters_cat_30_to_64
Vitvi05g00215	VIT_05s0020g00450	DNA methyltransferase
Vitvi05g01830	VIT_05s0020g00460	Evolutionarily conserved C-terminal region 6	ECT6
Vitvi05g00217	VIT_05s0020g00470	DEAD box RNA helicase 1	DRH1	vv23040Spliceosome vv50133Primary_active_transporter_cat_A9_to_A18
Vitvi05g00218	VIT_05s0020g00480	Mitochondrial substrate carrier family protein	K03454	vv50123Porters_cat_18_to_29
Vitvi05g00219	VIT_05s0020g00490	ADP-ribosylation factor A1E	ARFA1E
Vitvi05g00220
Vitvi05g00221	VIT_05s0020g00500	Alpha-L-arabinofuranosidase	E3_2_1_55	vv10520Nucleotide_sugars_metabolism
Vitvi05g00222	VIT_05s0020g00510	Glycosyl hydrolase family 3 protein
Vitvi05g00223	VIT_05s0020g00520	Alpha-L-arabinofuranosidase	E3_2_1_55	vv10520Nucleotide_sugars_metabolism
Vitvi05g00225	VIT_05s0020g00530	Beta-1,4-xylosidase	E3_2_1_37	vv10500Starch_and_sucrose_metabolism vv10520Nucleotide_sugars_metabolism
Vitvi05g00227	VIT_05s0020g00540	Alpha-L-arabinofuranosidase	E3_2_1_55	vv10520Nucleotide_sugars_metabolism
Vitvi05g00228	VIT_05s0020g00550	Unknown protein
Vitvi05g00229	VIT_05s0020g00560	WD-40 repeat
Vitvi05g00231	VIT_05s0020g00570	Signal recognition particle subunit 19 SRP19	K03105	vv23060Protein_export vv50132Primary_active_transporter_cat_A5_to_A8
Vitvi05g00232	VIT_05s0020g00580	Protein transporter	PROTTRUNK	vv50109Incompletely_characterized_transport_systems
Vitvi05g00234	VIT_05s0020g00590	1-cys peroxiredoxin	E1_11_1_7	vv10360Phenylalanine_metabolism vv10680Methane_metabolism
Vitvi05g00235	VIT_05s0020g00600	1-cys peroxiredoxin	E1_11_1_7	vv10360Phenylalanine_metabolism vv10680Methane_metabolism
Vitvi05g00236	VIT_05s0020g00610	no hit
Vitvi05g00237	VIT_05s0020g00620	Kinesin phragmoplast orienting kinesin 1	POK1	vv44810Regulation_of_actin_cytoskeleton
Vitvi05g00239	VIT_05s0020g00630	Ethylene-induced calmodulin-binding protein 1	EICBP1_3	vv30008Ethylene_signaling vv30011Jasmonate_signaling vv60020CAMTA
Vitvi05g00241	VIT_05s0020g00640	Methyltransferase
Vitvi05g00242	VIT_05s0020g00670	S-adenosylmethionine synthetase 1 (SAM1)	E2_5_1_6	vv10271Methionine_metabolism vv10450Selenoamino_acid_metabolism
Vitvi05g00243	VIT_05s0020g00680	ABC transporter G member 21	ABCG21	vv52010ABC_transporters
Vitvi05g00244	VIT_05s0020g00690	PPR2
Vitvi05g00245	VIT_05s0020g00700	Squamosa promoter-binding protein 12 (SPL12)	SPL12_4	vv60055SBP
Vitvi05g01831	VIT_05s0020g00710	No hit
Vitvi05g00246	VIT_05s0020g00720	Pto kinase interactor 1	K13436	vv34626Plant-pathogen_interaction
Vitvi05g00247	VIT_05s0020g00730	Receptor-like protein kinase
Vitvi05g00248	VIT_05s0020g00740	Phosphate translocator	PTLREL	vv50122Porters_cat_7_to_17
Vitvi05g00249	VIT_05s0020g00750	Novel plant snare 13	K08494
Vitvi05g00250	VIT_05s0020g00760	Pyruvate dehydrogenase kinase, Mitochondrial	E2_7_11_2	vv10010Glycolysis vv10252Alanine_and_aspartate_metabolism vv10290Valine_leucine_and_isoleucine_biosynthesis vv10620Pyruvate_metabolism
Vitvi05g00251	VIT_05s0020g00780	Acidic 82 kDa protein
Vitvi05g00252	VIT_05s0020g00790	HAT dimerisation domain-containing protein
Vitvi05g00253	VIT_05s0020g00800	Pectinesterase; Pectinesterase inhibitor	PMEI	vv40006Cell_wall
Vitvi05g01832
Vitvi05g00254	VIT_05s0020g00810	Ribosomal protein L3	K02906	vv23010Ribosome
Vitvi05g00255	VIT_05s0020g00820	RelA/SpoT protein (RSH4)
Vitvi05g00256	VIT_05s0020g00830	CBL-interacting protein kinase 1 (CIPK1)	CIPK1
Vitvi05g01833	VIT_05s0020g00840	unknown
Vitvi05g00257	VIT_05s0020g00850	Transposon protein, Mutator sub-class
Vitvi05g00258	VIT_05s0020g00860	TRNA pseudouridine synthase	E5_4_99_12	vv11000Single_reactions
Vitvi05g00259	VIT_05s0020g00870	UbiE/COQ5 methyltransferase	K06127	vv10130Ubiquinone_biosynthesis
Vitvi05g00260	VIT_05s0020g00880	5-nucleotidase	E3_1_3_2	vv10740Riboflavin_metabolism
Vitvi05g00261	VIT_05s0020g00890	P-glycoprotein 11	PGP11	vv52010ABC_transporters
Vitvi05g00262	VIT_05s0020g00900	P-glycoprotein 4	PGP4	vv52010ABC_transporters
Vitvi05g01834	VIT_05s0020g00910	F-box family protein
Vitvi05g00264	VIT_05s0020g00920	Hydroxyproline-rich glycoprotein	HRGP	vv40006Cell_wall
Vitvi05g01835	VIT_05s0020g00930	Soluble diacylglycerol acyltransferase	E2_3_1_20	vv10561Glycerolipid_metabolism vv50124Porters_cat_30_to_64
Vitvi05g00265	VIT_05s0020g00940	DNA helicase SNF2 domain-containing protein	SNF2HEL_10	vv60058SNF2
Vitvi05g00266	VIT_05s0020g00950	Aspartyl protease	E3_4_23_40
Vitvi05g01836	VIT_05s0020g00960	No hit
Vitvi05g00267	VIT_05s0020g00970	Thioesterase family
Vitvi05g01837	VIT_05s0020g00980	No hit
Vitvi05g01838	VIT_05s0020g00990	No hit
Vitvi05g01839	VIT_05s0020g01000	No hit
Vitvi05g01840	VIT_05s0020g01010	No hit
Vitvi05g01841	VIT_05s0020g01020	No hit
Vitvi05g01842	VIT_05s0020g01030	No hit
Vitvi05g00268
Vitvi05g00269
Vitvi05g01843	VIT_05s0020g01040	Unknown protein
Vitvi05g01726	GSVIVT00019738001	MADS-box agamous-like 80	AGL80_5	vv60042MADS
Vitvi05g01730		VviMADS1G2g
Vitvi05g01728	VIT_05s0020g01050	No hit
Vitvi05g01729		VviMADS1G2f
Vitvi05g01727		VviMADS1G2d
Vitvi05g00270	VIT_05s0020g01060	Chromatin structure remodeling complex protein BSH (Protein bushy) (SNF5)	BSH
Vitvi05g00271	VIT_05s0020g01070	IAA31	IAA31	vv30003Auxin_signaling vv60008AUXIAA
Vitvi05g00272	VIT_05s0020g01080	Unknown
Vitvi05g00273
Vitvi05g00274	VIT_05s0020g01090	BZIP protein HY5 (HY5)	HY5_2	vv60012BZIP
Vitvi05g00275	VIT_05s0020g01100	Myb domain protein 61	MYB61_3	vv60044MYB
Vitvi05g00276	VIT_05s0020g01110	Pectinacetylesterase	PAE	vv40006Cell_wall
Vitvi05g00277	VIT_05s0020g01120	Rhomboid
Vitvi05g00278	VIT_05s0020g01130	DEAD/DEAH box helicase	DEADBOX	vv23040Spliceosome vv50133Primary_active_transporter_cat_A9_to_A18
rh16_5479328
V3 name	V1 Name	Function	Brief Name	VitisNet Pathway
Vitvi16g00275	VIT_16s0013g00210	Metacaspase 1
Vitvi16g00276	VIT_16s0013g00220	Metacaspase AtMCP1b
Vitvi16g01630	VIT_16s0013g00230	Caspase	E3_4_22_36
Vitvi16g00277
Vitvi16g00278	VIT_16s0013g00240	Unknown protein
Vitvi16g00279	VIT_16s0013g00250	No hit
Vitvi16g01631
Vitvi16g00280	VIT_16s0013g00260	Superoxide dismutase, Fe-Mn family	K04564	vv44146Peroxisome
Vitvi16g01632
Vitvi16g00282	VIT_16s0013g00280	Cell division cycle 20-like protein 1	K03364	vv24120Ubiquitin_mediated_proteolysis vv44110Cell_cycle
Vitvi16g00283	VIT_16s0013g00290	Heat shock protein binding
Vitvi16g00284	VIT_16s0013g00300	ATP-dependent DNA helicase
Vitvi16g00287
Vitvi16g00288
Vitvi16g00289
Vitvi16g00290	VIT_16s0013g00310	Histone-lysine N-methyltransferase, H3 lysine-9 specific SUVH5	E2_1_1_43SUVH5_2	vv10300Lysine_biosynthesis vv60056SET_PCG
Vitvi16g01633	VIT_16s0013g00320	No hit
Vitvi16g00291	VIT_16s0013g00330	Ribulose 1,5-bisphosphate carboxylase [Vitis aestivalis]	E4_1_1_39	vv10710Carbon_fixation
Vitvi16g00292
Vitvi16g00293
Vitvi16g00294
Vitvi16g01634	GSVIVT00014176001	HAT dimerisation domain-containing protein
Vitvi16g00295
Vitvi16g00296
Vitvi16g01635	TC53978	Phosphorylase, 2	E2_4_1_1	vv10500Starch_and_sucrose_metabolism
Vitvi16g00297	VIT_16s0013g00350	Heat shock protein binding
Vitvi16g00298	VIT_16s0013g00380	Unknown protein
Vitvi16g01636
Vitvi16g01637
Vitvi16g01638	VIT_16s0013g00390	No hit
Vitvi16g01639	VIT_16s0013g00400	No hit
Vitvi16g01640	VIT_16s0013g00410	No hit
Vitvi16g01641	VIT_16s0013g00420	No hit
Vitvi16g01642	VIT_16s0013g00440	No hit
Vitvi16g01643	VIT_16s0013g00450	No hit
Vitvi16g01644	VIT_16s0013g00460	No hit
Vitvi16g01645	VIT_16s0013g00470	No hit
Vitvi16g01646	VIT_16s0013g00480	Unknown protein
Vitvi16g00299	VIT_16s0013g00490	MIM (hypersensitive to MMS, irradiation and MMC)
Vitvi16g00300
Vitvi16g00301	VIT_16s0013g00500	Unknown protein
Vitvi16g01647	VIT_16s0013g00510	No hit
Vitvi16g02154	VIT_00s0230g00010	No hit
Vitvi16g00302	VIT_16s0013g00520	RAB GTPase RAB1C	K07976
Vitvi16g00303	VIT_16s0013g00530	No hit
Vitvi16g01648	VIT_16s0013g00540	No hit
Vitvi16g02155	VIT_00s0230g00020	No hit
Vitvi16g02156	VIT_00s0230g00030	No hit
Vitvi16g00305	VIT_16s0013g00550	No hit
Vitvi16g02157	VIT_00s0230g00040	No hit
Vitvi16g00306	GSVIVT00014199001	No hit
Vitvi16g02158	VIT_00s0230g00050	Heat shock protein binding
Vitvi16g02159	VIT_00s0230g00060	Heat shock protein binding
Vitvi16g02160	VIT_00s0230g00070	No hit
Vitvi16g00307
Vitvi16g00308
Vitvi16g02161	VIT_00s0230g00080	Copper-binding family protein
Vitvi16g02162	VIT_00s0230g00090	No hit
Vitvi16g02163	VIT_00s0230g00100	ATP binding
Vitvi16g01649	VIT_16s0013g00570	No hit
Vitvi16g02164	VIT_00s0230g00110	No hit
Vitvi16g00309	VIT_16s0013g00590	Plastocyanin domain-containing protein	K02638	vv10195Photosynthesis vv50113Thylakoid_targeting_pathway
Vitvi16g01650	VIT_16s0013g00600	No hit
Vitvi16g02165	VIT_00s0230g00130	Unknown
Vitvi16g00310	VIT_16s0013g00610	HAP1/MAGO/MEE63 (maternal effect embryo arrest 63)	K12877	vv23013RNA_transport vv23015mRNA_surveillance_pathway vv23040Spliceosome vv50133Primary_active_transporter_cat_A9_to_A18
Vitvi16g02166	VIT_00s0230g00140	MAP3K delta-1 protein kinase
Vitvi16g02167
Vitvi16g02168	VIT_00s0230g00150	No hit
Vitvi16g02169
Vitvi16g02170	VIT_00s0230g00160	No hit
Vitvi16g00311	VIT_16s0013g00620	Methionine sulfoxide reductase A	E1_8_4_11	vv10271Methionine_metabolism
Vitvi16g02171
Vitvi16g02172
Vitvi16g02173
Vitvi16g02174	GSVIVT00005271001	Oxidosqualene cyclase	E5_4_99_7	vv10100Biosynthesis_of_steroids
Vitvi16g00312
Vitvi16g00313	VIT_16s0013g00630	Cyclin-U4-1 (CycU4;1) CYCP4;1	CYCP4_1	vv44110Cell_cycle
Vitvi16g02175
Vitvi16g02176
Vitvi16g01651	VIT_16s0013g00640	no hit
Vitvi16g00314	VIT_16s0013g00650	Histone-lysine N-methyltransferase, H3 lysine-9 specific SUVH5	E2_1_1_43SUVH5_3	vv10300Lysine_biosynthesis vv60056SET_PCG
Vitvi16g00315
Vitvi16g00316
Vitvi16g01652
Vitvi16g00317
Vitvi16g01653	VIT_16s0013g00660	No hit
Vitvi16g00318
Vitvi16g00319
Vitvi16g01654	VIT_16s0013g00670	TIR-NBS-LRR-TIR disease resistance protein
Vitvi16g00320
Vitvi16g00321	VIT_16s0013g00680	No hit
Vitvi16g01655	VIT_16s0013g00690	Unknown protein
Vitvi16g00322
Vitvi16g00323	VIT_16s0013g00700	Multidrug resistance-associated protein 3	MRP3	vv52010ABC_transporters
Vitvi16g00325	VIT_16s0013g00710	No hit
Vitvi16g00326	GSVIVT00014213001	R protein PRF disease resistance protein	K13453	vv34627R_proteins_from_Plant-pathogen_interaction
Vitvi16g00327
Vitvi16g00328	VIT_16s0013g00730	Fe2+ dioxygenase-like
Vitvi16g01656	VIT_16s0013g00740	Fe2+ dioxygenase-like
Vitvi16g00329	VIT_16s0013g00750	F-box family protein
Vitvi16g01657	TC58500	No hit
Vitvi16g00330
Vitvi16g00331
Vitvi16g00332
Vitvi16g00333
Vitvi16g00334
Vitvi16g00335
Vitvi16g01658	VIT_16s0013g00800	No hit
Vitvi16g01659	VIT_16s0013g00810	Unknown
Vitvi16g00336	TC69682	No hit
Vitvi16g00337
Vitvi16g00338
Vitvi16g01660	VIT_16s0013g00830	No hit
Vitvi16g00339
Vitvi16g00340
Vitvi16g01661	VIT_16s0013g00850	No hit
Vitvi16g00341	VIT_16s0013g00860	Embryonic flower 2 (EMF2)	EMF2	vv30009Flower_development
Vitvi16g00342	GSVIVT00014224001	Calcineurin phosphoesterase
Vitvi16g00343
Vitvi16g00344
Vitvi16g00345

## Sheet: Supplementary Table _10
Supplementary Table 10. Pearson correlation of the middle leaf's total leaf and blade area (2022) with the subsequent years pruning weight. Pvalue 0.05, n=70
	pruning weight 2023	14_blade_area_middle	14_total_area_middle
pruning weight 2023	1	0.24*	0.24*
14_blade_area_middle	0.24*	1	1.00***
14_total_area_middle	0.24*	1.00***	1
